# Supplementary material for: Fluoroquinolone Persistence in Escherichia coli Requires DNA Repair despite Differing between Starving Populations
Source: Microorganisms. 2022 Jan 26;10(2):286. doi: 10.3390/microorganisms10020286 (PMC8877308; doi:10.3390/microorganisms10020286)
Supplement: Supplementary file 1 [file microorganisms-10-00286-s001.zip]

Archive with 1 entries (1 files):
- microorganisms-1509135-supplementary.pdf
